# Supplementary material for: TRPV4 Promotes Metastasis in Melanoma by Regulating Cell Motility through Cytoskeletal Rearrangement
Source: Int J Mol Sci. 2022 Dec 2;23(23):15155. doi: 10.3390/ijms232315155 (PMC9737014; doi:10.3390/ijms232315155)
Supplement: Supplementary file 1 [file ijms-23-15155-s001.zip]

Archive with 1 entries (1 files):
- ijms-2056497-supplementary.pdf
